# Supplementary material for: A discrete serotonergic circuit regulates vulnerability to social stress
Source: Nat Commun. 2020 Aug 24;11:4218. doi: 10.1038/s41467-020-18010-w (PMC7445164; doi:10.1038/s41467-020-18010-w)
Supplement: Supplementary file 3 — Source Data [file 41467_2020_18010_MOESM3_ESM.xlsx]

## Sheet: Fig2
Figure #	Conditions
2c	Control vs CNQX
	Control	138	56	65	55	65	242	126	188
	CNQX	3	13	4	5	18	1	20	3
2e	Control vs Ketanserin
	Control	12.9	22.9	12.7	10.5	20.3	16	30.7	11.3	6.6	43.4	37.9	6.7	8.7	40.9	20.4
	Ketanserin	1	10.9	8.62	1.8	1.9	2.3	3.9	1.6	0.21	5.4	1.6	0.44	4.2	5	2.4

## Sheet: Fig3
Figure #	Conditions
3c	Control: No target vs target
	No target	32.7	35.167	75.667	13.167	45.7	35.433	15.1	16.7	52.433	32.1	34.333	39.667
	target	57.5	63.067	67.067	60.933	66.767	38.833	33.567	39.333	60.533	36	91.5	53.8
	Susceptible: No target vs target
	No target	48.7	12.9	66.1	53.033	85.833	31.433	24.667	51.833	16.4	84.833	39.6
	target	45.367	11.1	29.733	28.133	35.533	27.333	9.267	50.433	0	34.7	23.6
	Resilient: No target vs target
	No target	71.133	36.367	49.033	15.867	45.233	35.6	15.433	38.1	26	30.3	37.9
	target	100.733	108.633	64.667	89.4	73.933	38.9	60.067	56.933	49.6	60.8	42.6
	ratio: Control vs Susceptible vs Resilient
	Control	1.758	1.793	0.886	4.628	1.461	1.096	2.223	2.355	1.154	1.121	2.665	1.356
	Susceptible	0.932	0.86	0.45	0.53	0.414	0.87	0.376	0.973	0	0.409	0.596
	Resilient	1.416	2.987	1.319	5.634	1.634	1.093	3.892	1.494	1.908	2.007	1.124
3f	Control vs Susceptible vs Resilient
	Control	2.66667	2.18333	3.75	4.61667	2.11667	2.81667	0.666667	2.66667	2.4	4.28333	3.33333	0.716667
	Susceptible	1.1	2.2	1.83333	2.26667	0.183333	1.86667	0.3	0.533333	0.283333	0.966667	0.4	0.383333
	Resilient	3.73333	6.41667	1.43333	1.91667	2.28333	1.36667	1.16667	4.7	1.4	9.5	6.35	1.13333	1.61667	1.15	8.75	1.23333	3.83333
Figure #	Conditions
3i	Control vs Susceptible vs Resilient
			20 pA	40 pA	60 pA	80 pA	100 pA	120 pA	140 pA	160 pA	180 pA	200 pA	220 pA	240 pA	260 pA	280 pA	300 pA	320 pA	340 pA
	Control	1	0	3	5	7	9	10	11	12	13	15	16	17	19	21	22	23	25
		2	2	7	9	12	15	18	20	23	25	27	31	33	37	41	43	47	51
		3	0	3	5	7	9	10	11	13	14	15	15	16	18	20	20	21	21
		4	0	3	6	8	11	12	14	16	18	20	21	23	25	26	29	30	29
		5	0	4	5	7	8	9	10	12	13	14	16	17	19	20	22	23	25
		6	5	8	11	13	15	17	20	22	24	26	29	31	33	35	38	39	40
		7	3	5	6	7	8	8	9	10	10	11	12	12	13	14	15	15	16
		8	0	3	7	10	13	15	18	19	22	24	27	28	30	34	35	37	39
		9	0	1	3	6	8	10	12	13	15	16	19	21	22	25	28	31	33
		10	0	2	5	8	10	11	12	13	14	16	16	17	19	20	20	21	24
		11	2	6	11	13	18	22	26	29	32	35	38	40	42	44	45	46	40
		12	0	3	6	8	9	11	12	13	14	16	18	19	20	22	24	26	26
		13	2	6	8	10	13	15	17	18	20	22	23	25	26	29	30	32	33
		14	5	9	13	16	18	21	24	26	27	29	31	31	32	27	25	23	18
	Susceptible	1	2	4	6	7	8	10	11	12	13	14	15	15	16	17	18	19	20
		2	3	5	6	8	9	10	10	11	13	13	15	16	17	18	18	19	20
		3	3	5	6	7	8	10	11	12	13	14	16	17	18	20	21	22	23
		4	3	7	9	11	12	14	16	18	20	23	24	27	28	29	30	26	25
		5	0	5	8	10	12	14	15	17	19	20	23	24	26	27	28	29	29
		6	0	5	7	9	10	12	14	15	18	19	20	22	23	25	27	27	29
		7	0	0	2	4	5	7	7	8	9	9	10	10	11	11	13	14	14
		8	0	2	4	8	10	10	13	14	15	17	19	20	23	25	24	25	26
		9	4	7	9	11	12	15	17	19	21	22	24	25	25	24	21	24	22
		10	0	1	5	7	9	11	13	15	16	17	18	20	20	20	24	23	25
		11	1	4	6	8	10	11	13	14	16	18	19	20	22	24	26	27	29
		12	0	1	4	6	8	9	10	11	12	12	13	15	15	15	16	17	17
		13	3	5	6	7	7	8	9	10	10	11	12	12	13	13	14	14	15
		14	0	4	6	8	9	11	14	15	17	19	21	22	23	24	26	27	28
	Resilient	1	5	7	9	11	14	15	17	19	22	25	28	32	31	35	41	43	46
		2	6	9	12	14	16	17	19	21	22	23	24	26	26	27	28	29	30
		3	4	7	10	12	14	16	18	19	21	23	24	26	27	28	30	32	33
		4	4	6	8	9	10	11	12	14	15	16	18	19	20	22	24	24	25
		5	4	6	8	9	11	12	13	14	16	17	18	19	21	22	24	25	27
		6	1	5	7	10	12	13	15	17	19	20	21	22	24	26	27	29	30
		7	4	5	7	9	10	12	13	14	15	16	18	19	20	22	23	24	25
		8	0	3	5	7	8	10	11	13	14	14	15	16	18	21	23	24	27
		9	0	4	6	7	9	10	11	12	13	14	14	15	15	17	17	18	20
		10	0	0	2	5	6	8	9	10	12	13	15	17	20	22	25	26	27
		11	1	4	6	8	10	12	13	15	17	20	23	27	30	34	36	38	39
		12	0	2	5	8	9	11	13	15	16	17	19	20	22	24	25	26	28
		13	0	4	7	10	12	14	16	18	22	23	27	32	35	40	47	48	51
		14	0	2	6	9	11	13	15	16	19	22	24	27	30	34	38	41	41
		15	4	6	9	15	15	18	22	28	33	38	41	43	45	47	50	51	53

## Sheet: Fig4
Figure #	Conditions
4c	GFP vs eArch
	GFP	1945	1263	619	1597	1069	1761	1170	1734
	eArch	724	1374	841	1009	1220	1070	1216	1363	1511	1359
4d	GFP vs eArch
	GFP	127.9	137.4	81.8	78.2	129	52.4	177.1	117.6
	eArch	305.4	69.8	89.7	134.8	147.3	46.8	133.3	191.4	68.4	134.3
4e	Time: GFP vs eArch
	GFP	75.24	44.08	131.8	75.16	39.2	89.88	125	164.52
	eArch	71.04	106.68	111.56	164.16	20	93.72	181	94.2	94.4	138.44
	Probability: GFP vs eArch
	GFP	0.743	0.192	0.656	0.6	0.378	0.529	0.355	0.657
	eArch	0.571	0.419	0.525	0.536	0.364	0.52	0.75	0.821	0.4	0.375
4h	interaction: GFP vs eArch
	GFP	43.28	76.56	74.88	52.76	56.04	79.88	59.533	42.767	32.9	96.4	59.2	42.2	29.733	47.133	34.333	82.867	104.933	79.667	104.1
	eArch	49.28	74.64	30.88	52.04	52.4	66.44	67.8	50.6	82.367	80.667	23.933	67	42.333	5.333	95.7	96.267	85.533
	ratio: GFP vs eArch
	GFP	1.42	1.888	0.894	1.983	1.65	1.68	2.284	1.445	2.742	2.206	1.831	1.354	1.514	1.788	1.1	2.37	2.092	2.859	2.31
	eArch	1.669	1.31	0.611	1.266	0.934	2.138	1.147	2.227	1.671	2.047	0.62	2.788	0.833	0.195	2.395	2.279	3.055
4i	interaction: GFP vs eArch
	GFP	130.5	71.8	53.033	38.967	93.4	53.133	65.3	49.867	94.433	95.64	78.32	83	52.16	87.96	51.36	74.1	88.367	77.667	88.067
	eArch	43.5	50.5	43.267	95.067	60.467	10.967	55.8	48.56	56.2	28.56	16.36	53.84	0	38.84	35.967	35.6	35.567
	ratio: GFP vs eArch
	GFP	2.986	2.059	1.127	1.047	4.399	1.197	1.202	2.566	4.124	3.43	2.253	1.344	1.678	1.391	2.105	1.247	1.611	1.537	1.613
	eArch	2.298	1.046	1.937	1.529	2.799	0.733	1.029	2.273	1.517	1.03	0.566	1.343	0	1.775	0.624	1.119	0.765

## Sheet: Fig5
Figure #	Conditions
5b	hyperpolarization	29	34	24	50	51
5f	interaction: mCherry vs eNpHR
	mCherry	72.133	66.933	50.2	67.1	64.1	36.533	48.167	85.867	79.067	92.9	87.933
	eNpHR	79.867	73.267	49.533	42.267	68.533	47.6	58.3	64.567	82.7	34.5	75.033	85.2	86.633
	ratio: mCherry vs eNpHR
	mCherry	1.552	1.967	1.584	1.504	1.334	1.461	1.487	1.953	2.219	2.279	2.604
	eNpHR	1.843	2.297	0.803	1.517	1.464	1.066	1.587	1.647	1.531	0.989	2.905	2.862	1.676
5g	interaction: mCherry vs eNpHR
	mCherry	100.967	46.133	57.767	57.467	60.6	55.967	44.9	77.733	93.2	78.933	54	88.367	75.767	80.367	81.633	86.667	96.4
	eNpHR	77.4	50.567	49.567	41.3	0	69.033	44.933	25.833	66.7	41.4	57.1	62	37.933	13.167	65.533	37.467	41.567	36.467
	ratio: mCherry vs eNpHR
	mCherry	1.693	1.487	2.017	1.365	1.602	1.365	2.029	1.86	2.371	2.444	1.674	1.308	2.089	1.625	1.375	1.741	2
	eNpHR	1.477	0.984	1.273	1.094	0	1.912	1.249	0.562	1.19	0.749	1.608	1.129	1.019	0.215	1.139	0.96	1.161	0.929

## Sheet: Fig6
Figure #	Conditions
6b	interaction: mCherry vs eNpHR
	mCherry	53.8	88.633	74.2	62.1	51.867	13.867	53.2	113.633
	eNpHR	107.1	96.667	105.4	30.2	37.467	29.8	82.667	77.033	118.633
	ratio: mCherry vs eNpHR
	mCherry	4.005	1.613	1.18593	1.375	3.861	1.13	1.456	1.393
	eNpHR	3.88	1.848	1.451	2.68	2.253	2.065	1.587	2.222	2.778
6c	interaction: mCherry vs eNpHR
	mCherry	52.333	85.5	24.433	88.467	54.1	54.567	82.833	20.867
	eNpHR	82.333	26.633	10.667	19.8	27.933	17.9	108.567	48.433
	ratio: mCherry vs eNpHR
	mCherry	1.054	1.305	1.092	1.054	1.292	3.026	2.385	1.442
	eNpHR	1.432	0.453	0.237	1.567	1.076	0.444	1.472	1.919
6d	interaction: mCherry vs eNpHR
	mCherry	72.1666	102.933	57.0999	26.2333	70.1666	67.0333	62.4333
	eNpHR	25.6666	2.96666	13.7333	54.3666	40.9	32.8333	34.2333	49.2666
	ratio: mCherry vs eNpHR
	mCherry	1.38604	1.27182	1.01601	1.97738	1.42712	2.78918	0.974
	eNpHR	0.858415	0.124302	0.340495	0.910665	0.946759	0.457501	0.468735	2.13584
6f	interaction: eYFP vs ChR2
	eYFP	5.067	9.767	46.633	32.967	0	79.733	24.767	48.5	0
	ChR2	17.6	47.267	39.667	45.9	42.967	6.767	31.167	30.867
	ratio: eYFP vs ChR2
	eYFP	0.18	0.214	0.531	0.853	0	0.97	0.558	0.762	0
	ChR2	0.835	0.866	0.746	0.934	0.746	0.312	0.488	0.603
6g	interaction: eYFP vs ChR2
	eYFP	20.5	6.33333	0	0	37.2333	46.6	0	40.0666
	ChR2	48.7333	67.4333	132.167	124.067	14.3333	144.9	18.9	75.7333
	ratio: eYFP vs ChR2
	eYFP	0.235182	0.343581	0	0	1.00812	1.02568	0	0.862267
	ChR2	1.52929	2.42276	1.54702	1.36688	0.461868	4.28698	0.445405	1.47629
6h	interaction: eYFP vs ChR2
	eYFP	20.1666	37.5666	23.8666	4.86666	50.3999	30.6666
	ChR2	23.3333	50.7333	107.533	135.6	30.7666	32.3666	71.5666	73.6333
	ratio: eYFP vs ChR2
	eYFP	0.706774	0.629118	0.391256	0.307369	0.911941	0.269637
	ChR2	0.624443	0.816524	4.22804	3.10061	1.42879	2.03564	1.28332	1.03321

## Sheet: Sup Fig1
Figure #	Conditions
Sup.1b	Quantification	98.3146	96.5986	97.561
Sup.1f	Quantification	84.2105	80.9524	97.2222	93.5484	86.9565	93.5484
Sup.1i	Relative GFP-positive fiber density PrL	0.0418846	0.0792153	0.078985
	Relative GFP-positive fiber density IL	0.0858702	0.0552606	0.0569615
	Relative GFP-positive fiber density mSh	0.122036	0.050171	0.0616634
	Relative GFP-positive fiber density lSh	0.0553607	0.0634394	0.0638148
	Relative GFP-positive fiber density Core	0.0556733	0.0483579	0.0807745
	Relative GFP-positive fiber density BLA	0.0944331	0.0623783	0.0481876
	Relative GFP-positive fiber density PVT	0.00351876	0.0423468	0.0250433
	Relative GFP-positive fiber density MD	0.00710712	0.0141604	0.0220139
	Relative GFP-positive fiber density PVH	0.0127453	0.0154905	0.0227257
	Relative GFP-positive fiber density SN	0.0761011	0.0854586	0.106833

## Sheet: Sup Fig2
Figure #	Conditions
Sup.2c	Control vs Susceptible vs Resilient
	Control	1	1	1	1	1	1	1
	Susceptible	0.1	0.15	0.15	0.68	0.04	0.03	0.06
	Resilient	0.73	0.55	2.45	0.93	2.56	0.46	0.26
Sup.2e	latency	3.82	4.17	3.62	2.99	4.03	2.82	3.24	3.56	2.8
Sup.2f	jitter	0.20347	0.332421	0.088859	0.222926	0.259199	0.032619	0.313216	0.193536	0.218119

## Sheet: Sup Fig3
Figure #	Conditions
Sup.3a	Susceptible: No target vs target
	No target	8.2	52.6	3.767	30.7	0	12.4	43.867	12.4	69.2	16.433	24.667
	target	64.033	91.567	3.633	77	37.733	18.367	0	71.4	144.967	97.233	66.067
Sup.3d	Quantification	98.1132	92.5926	98.5915
Sup.3e	Control vs Susceptible vs Resilient
	Control	-38.02	-38.45	-34	-34.98	-36.77	-40.19	-46.51	-49.18	-45.19	-42.91	-48.32	-37.05	-38.59	-49.68
	Susceptible	-41.11	-40.38	-36.93	-34.24	-33.73	-33.25	-33.16	-34.25	-38.88	-38.57	-45.77	-43.78	-36.31	-31.24
	Resilient	-42.57	-43.21	-41.08	-37.14	-33.05	-28.35	-32.96	-41.29	-36.32	-38.77	-39.04	-35.74	-39.67	-45.68
Sup.3f	Control vs Susceptible vs Resilient
	Control	155	60	130	70	155	35	65	65	200	155	140	50	165	120
	Susceptible	100	195	105	80	130	125	190	135	50	160	70	200	120	135
	Resilient	25	30	40	70	55	140	190	110	70	175	160	160	120	35
Sup.3g	Control vs Susceptible vs Resilient
	Control	-55	-65	-63	-72	-55	-62	-70	-85	-85	-90	-90	-71	-80	-78
	Susceptible	-80	-80	-60	-55	-58	-82	-83	-71	-72	-80	-85	-85	-72	-70
	Resilient	-65	-65	-58	-65	-65	-75	-62	-76	-68	-70	-72	-80	-72	-65	-65
Figure #	Conditions
Sup.3h	Control vs Susceptible vs Resilient
			20 pA	40 pA	60 pA	80 pA	100 pA	120 pA	140 pA	160 pA	180 pA	200 pA	220 pA	240 pA	260 pA	280 pA	300 pA	320 pA	340 pA
	Control	1	1	6	9	11	13	15	18	19	22	24	26	28	29	32	33	33	31
		2	3	7	11	14	17	19	21	23	25	28	30	32	35	38	40	41	43
		3	0	1	5	7	10	12	15	17	21	24	27	28	29	31	31	33	33
		4	0	1	5	8	9	10	11	12	13	14	16	15	17	18	21	20	23
		5	0	5	7	9	10	12	14	15	16	17	18	19	21	22	23	25	26
		6	2	6	9	11	13	16	17	18	20	22	25	27	28	30	31	32	32
		7	6	10	13	16	20	23	25	28	30	32	35	36	37	40	39	41	37
		8	5	8	11	13	15	18	21	23	25	27	29	32	33	35	37	38	39
		9	0	4	7	9	11	13	14	16	17	19	21	22	23	24	25	26	27
		10	3	8	12	15	18	20	23	25	28	30	32	33	35	37	39	41	42
		11	0	0	2	4	7	8	10	11	12	13	15	15	17	19	19	21	23
		12	0	0	4	6	7	9	11	12	13	14	15	17	18	20	21	22	24
	Susceptible	1	0	0	1	3	6	9	9	11	13	16	18	20	21	25	28	30	33
		2	0	0	2	5	7	10	11	13	15	16	18	20	21	22	23	25	26
		3	0	0	2	4	5	7	8	8	9	10	11	11	12	12	12	13	12
		4	0	4	6	8	9	10	11	13	14	15	17	17	19	21	22	23	26
		5	0	5	9	13	16	18	19	22	24	25	28	30	30	31	33	34	35
		6	0	0	3	5	6	7	8	9	11	11	12	13	15	15	17	18	20
		7	3	5	7	8	9	10	11	12	13	14	15	16	17	18	19	20	22
		8	0	0	4	6	7	9	10	12	13	15	18	19	22	24	26	28	30
		9	0	0	1	4	6	7	7	9	10	11	13	13	14	15	17	19	19
		10	0	4	6	8	10	12	13	15	16	18	19	20	21	22	23	23	24
		11	0	3	4	5	6	7	8	8	9	10	11	12	12	13	14	15	16
		12	0	4	6	7	9	10	11	12	13	14	15	16	17	18	19	20	21
	Resilient	1	0	4	8	12	15	19	21	24	25	27	30	32	33	35	37	38	39
		2	0	3	5	7	8	9	10	12	13	13	15	15	17	19	21	22	27
		3	4	5	7	8	9	10	11	12	13	15	16	17	17	18	19	20	20
		4	1	5	7	9	11	13	14	16	17	19	20	21	22	23	24	25	26
		5	0	0	2	5	6	7	8	10	11	12	13	14	15	16	17	18	19
		6	0	0	5	8	11	13	16	18	20	23	25	28	30	32	35	37	38
		7	0	0	2	5	6	8	9	10	11	12	12	14	16	16	18	19	20
		8	2	6	8	11	13	15	18	19	22	23	26	28	31	33	36	38	40
		9	0	0	5	8	11	13	16	20	22	26	33	37	43	49	53	55	58
		10	4	7	10	13	16	18	21	24	26	27	30	32	34	36	38	40	41
		11	0	5	6	8	9	11	12	14	16	18	20	23	25	29	32	34	37
		12	0	4	6	7	8	10	11	12	13	14	15	16	16	17	18	19	19
Figure #	Conditions
Sup.3i	Control vs Susceptible vs Resilient
	Control	-40.7	-30.69	-44.65	-43.21	-45.33	-41.79	-45.7	-38.45	-41.79	-39.23
	Susceptible	-35.09	-35.94	-25.65	-44.22	-28.64	-35.25	-22.98	-30.7	-42.56	-31	-48.52
	Resilient	-43.25	-43.43	-51.06	-39.89	-33.2	-28.41	-40.02	-35.06	-29.77	-40.71	-40.25	-40.53
Sup.3j	Control vs Susceptible vs Resilient
	Control	75	160	110	150	30	40	50	65	40	100
	Susceptible	155	165	160	155	145	85	210	160	70	160	130
	Resilient	140	135	50	105	160	175	170	125	220	35	150	125
Sup.3k	Control vs Susceptible vs Resilient
	Control	-58	-73	-58	-63	-85	-85	-77	-85	-85	-60	-85	-85
	Susceptible	-62	-65	-68	-63	-85	-60	-65	-77	-60	-72	-66	-65
	Resilient	-76	-85	-63	-55	-75	-73	-68	-63	-68	-60	-63	-60

## Sheet: Sup Fig4
Figure #	Conditions
Sup.4b	sEPSC Frequency (Resilient vs Control; Resilient vs Susceptible)
	Control	2.048	2.027	0.366	0.998	0.562	1.789	2.43	4.815	0.359	4.115	2.821	0.639	0.914	0.688
	Susceptible	0.317	3.333	2.274	1.132	1.071	0.908	0.312	0.893	0.192	0.932	1.334	0.631	1.291
	Resilient	3.664	2.96	8.166	6.316	11.422	0.871	1.906	0.585	1.286	2.848	1.202	6.09	0.895	0.416
	sEPSC Amplitude (Resilient vs Control; Resilient vs Susceptible)
	Control	22.185	27.054	13.942	17.805	20.428	31.18	20.389	62.696	18.572	30.346	33.864	21.057	41.221	21.581
	Susceptible	24.245	28.162	19.378	23.554	42.249	29.387	31.196	27.059	32.043	21.773	25.447	29.709	31.079
	Resilient	31	26.78	30.338	28.772	37.817	32.284	42.181	26.302	22.084	25.032	22.492	19.824	19.919	32.562
Sup.4d	sIPSC Frequency (Resilient vs Control; Resilient vs Susceptible)
	Control	0.327	0.51	0.263	0.829	0.784	1.551	0.274	0.525	1.566	0.429	0.79	0.326
	Susceptible	2.547	0.404	1.477	0.461	1.611	0.385	0.302	0.66	1.019
	Resilient	1.125	1.946	0.595	0.445	0.24	0.321	2.368	0.711	0.491	0.432	0.522	0.303
	sIPSC Amplitude (Resilient vs Control; Resilient vs Susceptible)
	Control	34.212	30.034	21.667	24.428	18.433	25.416	18.73	32.29	27.682	17.603	21.986	20.88
	Susceptible	24.029	15.342	16.207	24.226	22.531	26.634	36.657	18.08	18.846
	Resilient	21.472	32.595	35.095	19.954	22.301	17.429	18.505	24.727	17.548	16.602	15.782	13.509

## Sheet: Sup Fig5
Figure #	Conditions
Sup.5a	hyperpolarization	38.3864	44.2581	38.8924	41.8639	38.9546	36.6186	36.975	36.6705	34.6721	33.5381
Sup.5b	GFP vs eArch
	GFP	42.52	24.68	26.56	25.04	15	10.4	29	22.667	26.133	20.333	24.667	15.367	21.7	17.533	41.133	13.767	24.333	33.5	19.567
	eArch	16.2	1.44	16.04	32.64	24.4	32.96	50.8	45.8	11.167	17.467	31.4	11.5	18.467	26.1	27.167	31.067	28.667
Sup.5c	GFP vs eArch
	GFP	0.366667	26.1333	13.1667	22.6	0	43.6	14.6666	33.9666	8.46666	7.56	32.6	18.6	26.96	22.92	21.24	36.8	9.13332	11.6333	18.4
	eArch	37.1	16.9666	32.9666	8.46665	36.4667	51.7	43.32	49.96	35.08	54.04	37.56	30.24	122.04	50.84	39.1	40.9666	0.833333
Sup.5d	interaction: Control vs Subthreshold
	Control	63.8	85	101.12	49.88	110.48	79.4	76.44	87.44
	Subthreshold	51.84	67.2	86.04	68.2	37.8	73.64	104.64	53.24	61.52	93.76
	ratio: Control vs Subthreshold
	Control	1.21	2.005	2	0.884	2.081	1.5	1.089	1.364
	Subthreshold	1.002	1.089	1.414	1.241	0.595	1.028	2.16	0.733	1.101	1.823

[truncated: 5 more sheets: Sup Fig6, Sup Fig7, Sup Fig8, Sup Fig9, Sup Fig11]
